# Supplementary material for: Propagermanium as a Novel Therapeutic Approach for the Treatment of Endothelial Dysfunction in Type 2 Diabetes
Source: Int J Mol Sci. 2024 Jul 30;25(15):8328. doi: 10.3390/ijms25158328 (PMC11312737; doi:10.3390/ijms25158328)
Supplement: Supplementary file 1 [file ijms-25-08328-s001.zip]

Archive with 1 entries (1 files):
- ijms-3065904-supplementary.pdf
